# Supplementary material for: Immune-related long non-coding RNA signature identified prognosis and immunotherapeutic efficiency in bladder cancer (BLCA)
Source: Cancer Cell Int. 2020 Jun 26;20:276. doi: 10.1186/s12935-020-01362-0 (PMC7320553; doi:10.1186/s12935-020-01362-0)
Supplement: Supplementary file 11 — Additional file 11: Table S4. The detailed information of immunotherapy response based on TIDE algorithm in TCGA-BLCA cohort. [file 12935_2020_1362_MOESM11_ESM.csv]

Patient	No benefits	Responder	TIDE	IFNG	MSI Score	CD274	CD8	CTL.flag	Dysfunction	Exclusion	MDSC	CAF	TAM M2
TCGA-DK-A3IQ-01	True	False	2.01	-3.27	0.00	-2.14	-2.09	False	0.19	2.01	0.00	0.31	0.00
TCGA-GD-A3OS-01	True	False	1.82	-21.64	0.00	-1.88	8.10	False	0.02	1.82	0.05	0.24	-0.01
TCGA-XF-AAMJ-01	True	False	1.76	-60.23	0.00	-1.46	-0.30	False	0.21	1.76	-0.01	0.29	-0.00
TCGA-FD-A5BZ-01	True	False	1.73	-34.84	0.00	-0.56	-2.14	False	0.17	1.73	0.02	0.26	-0.00
TCGA-BL-A5ZZ-01	False	False	1.72	34.40	0.00	6.16	9.01	False	0.12	1.72	0.02	0.27	-0.01
TCGA-ZF-AA4R-01	False	False	1.69	54.73	0.00	0.79	0.45	False	-0.11	1.69	0.02	0.27	-0.02
TCGA-FD-A62S-01	False	False	1.55	345.66	0.00	1.91	0.94	False	0.23	1.55	0.01	0.25	-0.02
TCGA-SY-A9G0-01	True	False	1.48	-12.21	1.00	-0.22	-0.04	False	0.13	1.48	0.01	0.21	0.02
TCGA-XF-AAN7-01	True	False	1.41	-0.73	0.00	-0.69	-0.82	False	-0.24	1.41	0.06	0.14	0.01
TCGA-FD-A6TF-01	True	False	1.39	-19.43	0.00	17.83	0.46	False	0.05	1.39	0.06	0.14	0.01
TCGA-XF-A9SP-01	False	False	1.12	24.77	0.00	-1.60	0.65	False	0.29	1.12	-0.01	0.20	0.01
TCGA-XF-AAMT-01	False	False	1.09	63.55	0.00	2.64	3.17	False	0.18	1.09	0.02	0.17	-0.02
TCGA-XF-A9T2-01	True	False	1.07	-83.20	1.00	-1.98	125.89	False	0.04	1.07	0.06	0.09	0.01
TCGA-FJ-A871-01	True	False	1.03	-117.48	1.00	2.20	-1.74	False	-0.05	1.03	0.05	0.09	0.01
TCGA-GC-A3YS-01	False	False	1.02	80.43	0.00	5.62	-0.98	False	-0.03	1.02	0.03	0.16	-0.03
TCGA-UY-A8OC-01	True	False	1.01	-64.67	1.00	1.21	-1.88	False	0.05	1.01	0.04	0.10	0.01
TCGA-DK-A1A5-01	False	False	0.95	424.40	0.00	2.94	0.91	False	-0.01	0.95	0.01	0.16	-0.03
TCGA-BT-A20R-01	False	False	0.93	13.27	0.00	-0.57	0.34	False	0.08	0.93	-0.01	0.16	0.00
TCGA-FD-A3SN-01	False	False	0.90	15.92	0.00	6.56	0.22	False	0.12	0.90	0.03	0.10	0.00
TCGA-FD-A3SQ-01	False	False	0.89	204.72	0.00	-0.45	-0.76	False	0.31	0.89	-0.02	0.22	-0.02
TCGA-DK-A3IN-01	False	False	0.88	172.34	0.00	11.09	3.34	False	0.07	0.88	0.01	0.14	-0.01
TCGA-YC-A8S6-01	False	False	0.86	82.13	0.36	6.35	0.29	False	0.39	0.86	0.01	0.13	-0.01
TCGA-XF-AAMR-01	False	False	0.77	134.70	0.00	-1.36	-1.66	False	0.16	0.77	-0.02	0.13	0.01
TCGA-FD-A6TC-01	True	False	0.76	-34.81	0.00	0.42	-2.10	False	0.04	0.76	0.02	0.13	-0.04
TCGA-XF-A9SW-01	False	False	0.76	178.25	1.00	-0.46	-0.24	False	0.11	0.76	-0.01	0.14	-0.02
TCGA-BT-A2LA-01	True	False	0.74	-100.40	1.00	-2.83	6.92	False	-0.28	0.74	0.08	0.00	0.01
TCGA-FT-A3EE-01	True	False	0.74	-76.64	1.00	11.66	-1.72	False	-0.26	0.74	0.05	0.03	0.03
TCGA-ZF-A9RC-01	True	False	0.71	-101.73	0.00	-2.14	-1.91	False	0.06	0.71	0.01	0.10	0.00
TCGA-XF-AAMH-01	True	False	0.71	-105.68	1.00	-2.06	127.48	False	0.11	0.71	0.06	0.04	0.02
TCGA-GC-A3OO-01	False	False	0.71	22.55	0.00	-0.28	-1.71	False	0.10	0.71	0.00	0.10	0.01
TCGA-ZF-AA54-01	False	False	0.71	487.51	0.00	22.80	3.62	False	-0.04	0.71	0.01	0.11	-0.02
TCGA-XF-A9SZ-01	False	False	0.67	280.99	0.00	-0.45	-1.08	False	0.12	0.67	0.00	0.14	-0.04
TCGA-K4-A4AB-01	False	False	0.67	6.53	0.00	0.55	-1.45	False	0.25	0.67	0.00	0.11	-0.01
TCGA-BT-A20N-01	True	False	0.65	-76.45	1.00	-1.68	-1.78	False	-0.32	0.65	0.05	0.02	0.03
TCGA-DK-A2HX-01	False	False	0.62	63.76	0.00	-1.49	-0.97	False	0.14	0.62	0.01	0.09	-0.00
TCGA-FD-A5BY-01	False	False	0.62	53.18	0.00	4.74	-0.58	False	0.01	0.62	0.02	0.08	-0.00
TCGA-XF-A9SV-01	True	False	0.61	-79.93	0.00	-2.10	-1.14	False	0.04	0.61	0.03	0.07	-0.00
TCGA-XF-AAMW-01	False	False	0.61	129.21	0.00	13.85	-1.27	False	0.11	0.61	0.04	0.07	-0.02
TCGA-G2-A2EC-01	True	False	0.60	-43.40	0.00	-1.47	0.23	False	0.29	0.60	-0.03	0.12	0.04
TCGA-GU-A767-01	True	False	0.60	-90.07	1.00	-2.06	-1.74	False	0.03	0.60	0.05	0.01	0.03
TCGA-ZF-A9R7-01	False	False	0.60	595.03	0.00	14.63	33.80	True	0.60	-0.80	-0.02	-0.06	-0.04
TCGA-UY-A78N-01	True	False	0.58	-106.42	1.00	-1.19	-1.88	False	-0.15	0.58	0.05	0.00	0.03
TCGA-UY-A78M-01	True	False	0.57	-109.57	0.00	-1.72	-2.18	False	-0.07	0.57	0.03	0.04	0.01
TCGA-KQ-A41S-01	False	False	0.55	129.54	0.00	-1.95	-0.70	False	0.11	0.55	-0.02	0.13	-0.02
TCGA-XF-AAMY-01	True	False	0.54	-32.17	0.37	-1.80	-2.22	False	0.03	0.54	-0.00	0.08	0.01
TCGA-FD-A6TH-01	True	False	0.53	-13.02	0.00	41.13	-0.65	False	0.05	0.53	0.02	0.07	-0.01
TCGA-FD-A5BS-01	False	False	0.52	875.87	0.00	12.84	34.69	True	0.52	0.04	-0.01	0.01	-0.04
TCGA-DK-A2I6-01	True	False	0.52	-56.72	1.00	30.84	-1.23	False	-0.20	0.52	0.06	-0.00	0.02
TCGA-ZF-AA5P-01	False	False	0.52	10.43	1.00	1.44	0.34	False	0.15	0.52	-0.01	0.10	-0.00
TCGA-XF-A9T6-01	False	False	0.51	16.05	1.00	10.55	0.70	False	-0.17	0.51	0.08	-0.01	-0.00
TCGA-FD-A3SL-01	False	False	0.51	190.86	0.00	0.18	0.67	False	0.21	0.51	-0.03	0.11	0.00
TCGA-4Z-AA7N-01	False	False	0.50	473.04	1.00	4.63	14.09	True	0.50	0.11	-0.04	0.06	-0.00
TCGA-HQ-A5NE-01	True	False	0.49	-2.57	0.00	10.18	-1.27	False	0.10	0.49	0.03	0.08	-0.04
TCGA-XF-A9ST-01	True	False	0.48	-121.93	1.00	6.31	-2.24	False	-0.54	0.48	0.07	-0.03	0.03
TCGA-E7-A677-01	True	False	0.48	-23.25	1.00	10.71	-0.55	False	0.13	0.48	0.02	0.06	-0.02
TCGA-K4-A6MB-01	True	False	0.48	-71.12	0.00	-1.79	-1.80	False	-0.10	0.48	0.00	0.08	-0.01
TCGA-K4-A83P-01	False	False	0.46	386.93	0.00	1.72	11.29	True	0.46	-0.07	-0.02	0.02	-0.01
TCGA-ZF-AA5N-01	True	False	0.46	-80.52	1.00	-0.39	-2.11	False	-0.01	0.46	0.04	0.03	0.00
TCGA-BL-A13J-01	True	False	0.46	-18.56	1.00	3.67	-0.20	False	-0.19	0.46	0.03	0.07	-0.03
TCGA-YF-AA3M-01	True	False	0.45	-56.45	0.07	0.71	-1.50	False	-0.04	0.45	0.05	-0.01	0.02
TCGA-FD-A62N-01	False	False	0.45	1823.10	0.00	54.23	60.38	True	0.45	0.05	-0.01	0.05	-0.04
TCGA-C4-A0F6-01	True	False	0.41	-55.62	1.00	-1.63	-0.46	False	0.02	0.41	0.01	0.03	0.03
TCGA-UY-A9PD-01	True	False	0.40	-45.82	0.00	-1.89	-1.97	False	-0.16	0.40	0.02	0.03	0.01
TCGA-DK-A2I1-01	False	False	0.40	117.89	0.00	-1.45	-0.26	False	0.03	0.40	0.00	0.06	0.01
TCGA-YC-A89H-01	False	False	0.40	0.36	1.00	-0.09	-0.75	False	0.04	0.40	0.02	0.01	0.03
TCGA-GU-AATP-01	True	False	0.40	-34.45	0.00	1.00	10.13	False	0.31	0.40	-0.01	0.11	-0.03
TCGA-DK-A3WY-01	False	False	0.39	1315.78	1.00	6.75	19.99	True	0.39	-0.09	-0.01	-0.03	0.01
TCGA-DK-A3IU-01	False	False	0.39	1098.00	0.00	60.88	47.27	True	0.39	0.11	-0.01	0.08	-0.05
TCGA-GC-A3RB-01	True	False	0.38	-36.34	0.00	-1.16	-0.78	False	-0.26	0.38	0.05	-0.01	0.00
TCGA-SY-A9G5-01	False	False	0.37	542.29	0.00	13.13	16.78	True	0.37	0.56	0.01	0.13	-0.05
TCGA-FD-A62O-01	True	False	0.37	-108.21	1.00	-1.99	-1.90	False	-0.02	0.37	0.02	0.00	0.03
TCGA-CF-A5UA-01	True	False	0.36	-111.88	1.00	-2.36	-1.55	False	-0.01	0.36	0.04	-0.01	0.02
TCGA-DK-A2I4-01	False	False	0.36	1674.96	0.00	92.25	41.58	True	0.36	-0.10	-0.03	0.07	-0.05
TCGA-XF-AAMX-01	True	False	0.36	-39.31	0.00	-1.79	-1.99	False	-0.02	0.36	0.01	0.04	0.01
TCGA-FD-A3B8-01	False	False	0.36	1403.34	0.00	16.41	31.83	True	0.36	0.68	-0.02	0.18	-0.06
TCGA-4Z-AA82-01	False	False	0.35	70.94	0.00	1.05	-2.13	False	0.01	0.35	0.02	0.07	-0.03
TCGA-UY-A9PA-01	False	False	0.35	369.34	0.00	14.13	8.72	True	0.35	-0.29	0.01	0.01	-0.07
TCGA-DK-A1AA-01	True	False	0.34	-78.16	1.00	-1.61	-2.05	False	0.04	0.34	0.03	0.01	0.01
TCGA-G2-AA3C-01	False	False	0.34	16.51	0.00	-0.82	0.06	False	0.05	0.34	-0.01	0.06	0.00
TCGA-DK-AA6M-01	False	False	0.33	307.04	0.00	17.21	-0.07	False	0.02	0.33	0.02	0.03	-0.01
TCGA-GU-A762-01	False	False	0.33	734.31	0.00	14.75	34.31	True	0.33	0.05	0.02	0.04	-0.05
TCGA-4Z-AA80-01	True	False	0.33	-55.64	0.00	-0.20	0.43	False	-0.31	0.33	0.04	-0.01	0.01
TCGA-DK-A1AF-01	False	False	0.33	225.09	0.00	3.34	9.44	True	0.33	1.39	-0.01	0.26	-0.03
TCGA-2F-A9KT-01	True	False	0.32	-86.55	0.00	-2.25	-1.26	False	-0.04	0.32	0.04	0.04	-0.01
TCGA-C4-A0EZ-01	True	False	0.32	-87.18	1.00	-2.46	-1.33	False	-0.23	0.32	0.05	-0.02	0.01
TCGA-FD-A43S-01	False	False	0.32	161.53	1.00	-1.21	16.79	True	0.32	0.54	0.00	0.07	0.01
TCGA-E7-A6MD-01	False	False	0.31	22.94	0.00	-0.65	2.58	False	0.14	0.31	-0.01	0.06	0.01
TCGA-2F-A9KP-01	True	False	0.31	-109.84	1.00	-2.00	-1.92	False	-0.16	0.31	0.05	-0.02	0.01
TCGA-FD-A43Y-01	False	False	0.31	170.06	0.00	6.73	1.35	False	0.08	0.31	0.00	0.05	-0.01
TCGA-DK-AA6L-01	False	False	0.31	183.18	0.00	1.03	0.15	False	0.09	0.31	0.01	0.04	-0.01
TCGA-XF-A9SL-01	False	False	0.30	351.53	1.00	-0.82	3.10	True	0.30	0.88	-0.01	0.13	0.02
TCGA-BT-A20Q-01	False	False	0.30	162.44	0.00	0.66	4.70	True	0.30	0.35	-0.02	0.10	-0.02
TCGA-GD-A3OQ-01	False	False	0.29	-51.42	1.00	3.95	-1.36	False	-0.01	0.29	0.04	0.03	-0.03
TCGA-CF-A47T-01	False	False	0.29	-128.23	1.00	-2.34	-2.26	False	0.04	0.29	0.03	-0.02	0.03
TCGA-DK-A1AG-01	False	False	0.29	-88.13	1.00	-2.15	1.64	False	0.04	0.29	0.03	0.00	0.00
TCGA-XF-A9T3-01	False	False	0.28	213.49	0.00	18.45	1.95	True	0.28	1.03	0.04	0.15	-0.03
TCGA-FD-A6TK-01	False	False	0.28	397.27	0.00	38.74	13.66	True	0.28	0.94	0.03	0.15	-0.03
TCGA-UY-A9PB-01	False	False	0.28	728.67	0.00	27.39	17.27	True	0.28	0.48	0.01	0.11	-0.06
TCGA-YC-A9TC-01	False	False	0.28	-85.41	1.00	65.25	5.12	False	-0.20	0.28	0.02	-0.00	0.01
TCGA-DK-AA6W-01	False	False	0.28	53.97	1.00	-1.54	-1.13	False	-0.42	0.28	0.04	-0.03	0.03
TCGA-4Z-AA84-01	False	False	0.27	-96.98	1.00	10.28	-0.24	False	-0.25	0.27	0.04	-0.01	0.00
TCGA-K4-A3WV-01	False	False	0.27	-104.58	1.00	6.84	-1.36	False	-0.15	0.27	0.00	0.04	-0.01
TCGA-UY-A9PE-01	False	False	0.27	-96.23	1.00	-2.04	-1.84	False	-0.12	0.27	0.01	-0.00	0.03
TCGA-XF-AAMG-01	False	False	0.26	-48.51	0.00	-0.79	1.39	False	-0.22	0.26	0.01	0.02	0.01
TCGA-GC-A3BM-01	False	False	0.26	31.87	1.00	0.37	2.49	False	0.00	0.26	0.04	-0.01	0.00
TCGA-GV-A3QI-01	False	False	0.26	-90.87	1.00	3.55	-0.23	False	-0.43	0.26	0.04	-0.01	0.01
TCGA-FD-A6TG-01	False	False	0.26	118.00	0.00	-1.35	1.63	False	0.19	0.26	-0.02	0.07	-0.01
TCGA-2F-A9KW-01	False	False	0.25	-20.23	0.00	18.20	-1.96	False	-0.16	0.25	0.01	0.04	-0.01
TCGA-BT-A20V-01	False	False	0.25	-14.08	1.00	47.81	1.61	False	-0.15	0.25	0.04	-0.01	-0.00
TCGA-UY-A9PH-01	False	False	0.25	792.77	0.00	4.86	10.09	True	0.25	-0.28	-0.01	-0.01	-0.03
TCGA-HQ-A5ND-01	False	False	0.24	-17.26	1.00	-1.66	0.74	False	-0.20	0.24	0.06	-0.01	-0.02
TCGA-K4-A3WS-01	False	False	0.24	141.98	0.00	1.14	4.16	True	0.24	1.54	-0.01	0.28	-0.02
TCGA-PQ-A6FN-01	False	False	0.24	-72.46	0.00	-0.01	-0.18	False	-0.06	0.24	0.02	0.01	-0.00
TCGA-FD-A5BT-01	False	False	0.24	337.54	0.00	12.32	14.95	True	0.24	0.85	0.01	0.14	-0.02
TCGA-XF-A9SX-01	False	False	0.23	543.11	0.00	24.26	9.28	True	0.23	0.62	0.02	0.10	-0.03
TCGA-E7-A541-01	False	False	0.23	181.00	0.00	0.39	18.20	True	0.23	-0.26	0.01	-0.01	-0.04
TCGA-FD-A6TB-01	False	False	0.23	369.75	0.00	0.06	18.49	True	0.23	0.26	-0.02	0.07	-0.01
TCGA-XF-AAME-01	False	False	0.23	387.67	0.00	2.33	4.47	True	0.23	0.85	-0.02	0.17	-0.01
TCGA-GU-A766-01	False	False	0.23	1646.17	0.00	62.91	21.77	True	0.23	-0.30	0.02	0.02	-0.09
TCGA-FD-A43U-01	False	False	0.23	245.46	0.00	0.24	4.79	True	0.23	0.09	-0.02	0.06	-0.03
TCGA-XF-A8HB-01	False	False	0.22	-18.09	1.00	-1.75	-2.08	False	-0.15	0.22	0.05	-0.03	0.01
TCGA-XF-A8HD-01	False	False	0.22	987.06	0.00	28.31	23.22	True	0.22	0.00	0.01	0.04	-0.05
TCGA-DK-AA6S-01	False	False	0.22	178.59	0.00	1.37	1.47	True	0.22	0.72	-0.02	0.13	-0.00
TCGA-XF-A9SI-01	False	False	0.22	642.30	0.00	17.84	130.29	True	0.22	0.69	0.03	0.01	-0.02
TCGA-K4-A5RH-01	False	False	0.22	1874.63	0.00	66.05	85.36	True	0.22	0.25	-0.01	0.09	-0.04
TCGA-DK-AA74-01	False	False	0.22	505.87	0.00	6.19	13.66	True	0.22	0.58	0.00	0.12	-0.04
TCGA-FD-A3SP-01	False	False	0.22	501.62	0.00	15.12	9.02	True	0.22	1.63	-0.00	0.28	-0.03
TCGA-FD-A3SJ-01	False	False	0.22	-23.30	0.00	-1.74	-0.76	False	-0.10	0.22	-0.00	0.02	0.01
TCGA-UY-A78O-01	False	False	0.22	-87.47	1.00	2.26	-2.18	False	0.04	0.22	0.03	-0.01	0.02
TCGA-ZF-AA58-01	False	False	0.21	1029.38	0.00	62.04	19.86	True	0.21	0.28	0.01	0.09	-0.06
TCGA-GV-A3JZ-01	False	False	0.21	-19.80	0.00	18.81	-0.03	False	-0.18	0.21	0.00	0.03	0.01
TCGA-BT-A2LD-01	False	False	0.21	-40.44	0.00	24.36	1.34	False	0.14	0.21	0.02	0.05	-0.03
TCGA-XF-A9SK-01	False	False	0.21	270.50	0.00	-0.22	1.04	True	0.21	0.54	-0.01	0.12	-0.03
TCGA-BT-A20O-01	False	False	0.21	1684.97	0.00	13.53	117.77	True	0.21	-0.17	-0.03	0.03	-0.03
TCGA-DK-A3IV-01	False	False	0.21	332.89	0.00	6.35	5.60	True	0.21	-0.67	-0.01	-0.05	-0.05
TCGA-FT-A61P-01	False	False	0.21	854.27	0.00	44.99	2.66	True	0.21	0.48	0.02	0.09	-0.03
TCGA-FD-A3B7-01	False	False	0.20	341.27	0.00	18.00	41.15	True	0.20	0.71	0.00	0.13	-0.02
TCGA-XF-AAN3-01	False	False	0.20	135.25	0.00	-0.36	-1.02	False	0.03	0.20	-0.01	0.04	-0.00
TCGA-XF-A9SY-01	False	False	0.20	1066.57	0.00	87.51	15.86	True	0.20	0.64	0.04	0.13	-0.07
TCGA-DK-A3IT-01	False	False	0.20	10.83	1.00	-1.99	-0.69	False	0.01	0.20	0.00	0.04	-0.01
TCGA-GU-A763-01	False	False	0.19	-101.82	1.00	-1.79	-0.97	False	-0.03	0.19	0.03	-0.02	0.02
TCGA-DK-A6B0-01	False	False	0.19	-103.42	1.00	-0.83	-1.31	False	0.12	0.19	0.03	-0.02	0.01
TCGA-UY-A78P-01	False	False	0.19	584.01	0.00	7.16	9.09	True	0.19	-0.15	-0.01	0.01	-0.03
TCGA-XF-AAN4-01	False	False	0.19	373.53	1.00	26.12	5.81	True	0.19	0.81	-0.01	0.14	-0.00
TCGA-GV-A3QK-01	False	False	0.19	-25.06	1.00	0.10	1.53	True	0.19	-0.64	-0.02	-0.05	-0.02
TCGA-UY-A8OD-01	False	False	0.18	7.28	0.00	-1.63	2.38	False	0.04	0.18	-0.00	0.02	0.01
TCGA-BT-A20U-01	False	False	0.18	96.13	0.23	-0.86	0.82	False	-0.04	0.18	-0.00	0.03	0.00
TCGA-K4-A5RJ-01	False	False	0.18	1723.87	0.00	10.98	62.41	True	0.18	-0.27	-0.05	0.03	-0.03
TCGA-FD-A43N-01	False	False	0.18	-80.27	0.00	-0.25	-1.06	False	0.10	0.18	-0.00	0.05	-0.01
TCGA-XF-A8HF-01	False	False	0.18	-65.10	0.00	-1.73	-1.79	False	0.07	0.18	-0.00	0.02	0.01
TCGA-E7-A7XN-01	False	False	0.18	1438.76	1.00	46.49	49.24	True	0.18	-0.40	0.01	-0.01	-0.06
TCGA-DK-A3X2-01	False	False	0.17	-106.74	1.00	0.00	-1.35	False	-0.13	0.17	0.04	-0.02	0.00
TCGA-H4-A2HQ-01	False	False	0.17	-41.23	0.00	-0.77	5.53	False	-0.20	0.17	0.03	-0.01	0.00
TCGA-GC-A3RD-01	False	False	0.17	-76.61	0.00	-2.15	-1.67	False	0.03	0.17	0.02	0.01	-0.00
TCGA-4Z-AA7Y-01	False	False	0.17	-65.54	1.00	-1.62	-2.06	False	-0.02	0.17	0.03	0.02	-0.02
TCGA-BT-A20T-01	False	False	0.17	283.56	0.00	-0.97	4.12	True	0.17	0.35	0.01	0.06	-0.02
TCGA-ZF-A9R1-01	False	False	0.17	-76.22	0.00	-1.14	2.34	False	0.04	0.17	0.02	0.01	-0.01
TCGA-4Z-AA7S-01	False	False	0.16	-110.96	1.00	-1.84	-2.23	False	-0.07	0.16	0.03	-0.02	0.01
TCGA-ZF-AA52-01	False	False	0.16	81.65	0.00	-0.12	0.54	True	0.16	0.81	-0.01	0.14	0.00
TCGA-XF-A8HH-01	False	False	0.16	-36.70	0.00	-1.04	-1.47	False	0.05	0.16	-0.00	0.03	-0.00
TCGA-CF-A8HY-01	False	False	0.16	-119.45	1.00	-2.22	-0.95	False	-0.03	0.16	0.03	-0.00	-0.01
TCGA-K4-A4AC-01	False	False	0.16	114.61	0.00	0.61	-0.54	False	0.03	0.16	0.02	0.02	-0.02
TCGA-BT-A20P-01	False	False	0.16	-62.46	0.00	-1.95	2.86	False	0.12	0.16	0.02	0.01	-0.01
TCGA-ZF-A9R9-01	False	False	0.15	-72.61	0.00	-1.45	-1.82	False	0.31	0.15	-0.04	0.07	0.01
TCGA-E7-A3X6-01	False	False	0.15	467.37	0.00	3.34	6.71	True	0.15	-0.24	-0.00	0.01	-0.05
TCGA-XF-A9SM-01	False	False	0.15	1480.92	0.00	39.09	37.32	True	0.15	0.06	-0.01	0.05	-0.04
TCGA-DK-AA76-01	False	False	0.15	-120.42	1.00	-2.17	-2.16	False	-0.15	0.15	0.03	-0.02	0.01
TCGA-S5-A6DX-01	False	False	0.15	118.74	0.00	-1.59	4.63	True	0.15	0.02	-0.00	0.01	-0.01
TCGA-FD-A43X-01	False	False	0.15	-120.10	0.00	-1.54	-1.54	False	0.17	0.15	0.03	-0.01	0.01
TCGA-XF-A9T4-01	False	False	0.15	264.09	0.00	59.59	2.47	True	0.15	0.82	0.06	0.11	-0.04
TCGA-GU-A42Q-01	False	False	0.15	-81.86	0.00	-2.16	-1.88	False	-0.04	0.15	0.01	0.02	-0.01
TCGA-ZF-AA4U-01	False	False	0.14	32.28	1.00	-2.08	-0.60	False	-0.02	0.14	0.03	-0.02	0.01
TCGA-XF-AAMZ-01	False	False	0.14	-40.77	0.11	-1.70	-1.25	False	-0.09	0.14	0.03	-0.03	0.01
TCGA-FD-A3SM-01	False	False	0.14	-54.90	0.00	-1.85	-1.77	False	0.04	0.14	-0.01	0.05	-0.01
TCGA-DK-A1AE-01	False	False	0.14	-61.97	1.00	-0.17	-1.15	False	-0.22	0.14	0.01	0.00	0.01
TCGA-BT-A2LB-01	False	False	0.14	73.00	0.00	2.50	1.90	True	0.14	0.37	-0.01	0.09	-0.03
TCGA-XF-AAN1-01	False	False	0.14	-63.48	1.00	-1.61	-1.11	False	-0.02	0.14	0.03	-0.02	0.01
TCGA-GC-A6I1-01	False	False	0.14	499.64	0.00	7.12	18.83	True	0.14	-0.12	0.00	0.01	-0.04
TCGA-DK-A1AB-01	False	False	0.14	504.80	0.00	2.84	0.64	True	0.14	0.81	0.00	0.16	-0.04
TCGA-GC-A3RC-01	False	False	0.13	354.76	0.00	11.08	8.98	True	0.13	0.12	0.00	0.02	-0.01
TCGA-ZF-AA5H-01	False	False	0.13	234.45	0.00	45.09	3.92	True	0.13	0.29	0.02	0.06	-0.04
TCGA-FD-A3B3-01	False	False	0.13	583.16	0.00	24.56	14.21	True	0.13	0.22	0.01	0.07	-0.04
TCGA-R3-A69X-01	False	False	0.13	253.33	0.00	-0.81	3.99	True	0.13	0.43	-0.02	0.09	-0.00
TCGA-E5-A4U1-01	False	False	0.13	-125.98	1.00	-1.90	-2.14	False	-0.05	0.13	0.04	-0.05	0.02
TCGA-BT-A42E-01	False	False	0.13	219.36	0.95	4.55	6.99	True	0.13	-0.00	0.01	0.01	-0.02
TCGA-C4-A0F1-01	False	False	0.13	-19.68	1.00	0.67	-1.63	False	-0.06	0.13	0.02	0.00	-0.01
TCGA-E7-A5KE-01	False	False	0.12	-121.38	1.00	-1.41	-2.38	False	-0.16	0.12	0.03	-0.02	0.01
TCGA-2F-A9KO-01	False	False	0.12	410.98	0.00	6.15	17.04	True	0.12	-0.06	0.01	0.02	-0.05
TCGA-GD-A6C6-01	False	False	0.12	-110.58	1.00	-1.88	-2.00	False	0.01	0.12	0.02	-0.00	-0.00
TCGA-E7-A678-01	False	False	0.12	-105.44	1.00	-1.42	-0.88	False	0.07	0.12	0.02	-0.02	0.02
TCGA-XF-A9T5-01	False	False	0.12	1760.11	0.00	3.46	17.73	True	0.12	-0.22	0.00	-0.02	-0.02
TCGA-FD-A5BR-01	False	False	0.12	9.02	1.00	-0.89	-1.19	False	0.22	0.12	0.00	0.01	0.01
TCGA-E7-A97P-01	False	False	0.12	1137.29	1.00	28.56	47.01	True	0.12	0.11	0.02	0.05	-0.06
TCGA-CF-A3MH-01	False	False	0.12	-114.37	1.00	-2.26	-2.17	False	0.14	0.12	0.02	-0.02	0.02
TCGA-ZF-A9R2-01	False	False	0.12	-115.76	1.00	-1.74	-2.22	False	-0.03	0.12	0.03	-0.02	0.01
TCGA-K4-A5RI-01	False	False	0.12	-20.46	0.00	-1.34	-1.29	False	-0.06	0.12	-0.00	0.03	-0.01
TCGA-HQ-A2OF-01	False	False	0.11	-102.63	0.00	-2.24	0.30	False	-0.31	0.11	0.02	-0.03	0.02
TCGA-BT-A0S7-01	False	False	0.11	-59.33	1.00	-2.19	15.66	False	-0.12	0.11	0.02	-0.00	-0.01
TCGA-4Z-AA86-01	False	False	0.11	544.86	0.00	22.79	23.43	True	0.11	0.53	0.01	0.12	-0.05
TCGA-4Z-AA7O-01	False	False	0.11	64.24	0.01	-1.40	4.18	False	0.09	0.11	0.01	0.01	-0.00
TCGA-K4-A3WU-01	False	False	0.11	119.45	1.00	2.30	10.32	True	0.11	0.07	-0.02	0.04	-0.01
TCGA-CF-A3MG-01	False	False	0.11	-123.04	1.00	-2.07	-2.03	False	0.03	0.11	0.01	-0.01	0.00
TCGA-FD-A6TA-01	False	False	0.11	139.85	0.00	0.96	2.54	False	0.11	0.11	-0.01	0.05	-0.03
TCGA-DK-A3IM-01	False	False	0.11	-91.49	1.00	-1.54	-1.94	False	-0.10	0.11	0.02	-0.01	-0.01
TCGA-G2-A2EL-01	False	False	0.11	-82.86	1.00	-1.07	-1.46	False	-0.24	0.11	0.04	-0.03	0.00
TCGA-ZF-A9RL-01	False	False	0.11	-108.73	0.05	-1.89	-1.92	False	-0.06	0.11	0.00	-0.02	0.03
TCGA-E7-A519-01	False	False	0.10	-94.99	1.00	-1.24	-0.87	False	0.12	0.10	0.02	-0.01	0.00
TCGA-ZF-AA56-01	False	False	0.10	121.74	0.00	0.71	-0.48	False	0.05	0.10	-0.00	0.03	-0.02
TCGA-5N-A9KM-01	False	False	0.10	236.97	0.00	-1.46	3.96	True	0.10	0.07	-0.02	0.03	-0.00
TCGA-XF-AAMQ-01	False	False	0.10	449.42	0.00	1.02	12.67	True	0.10	0.14	0.03	-0.00	-0.01
TCGA-DK-A6B2-01	False	False	0.10	249.29	0.00	0.44	4.04	True	0.10	0.31	-0.02	0.09	-0.02
TCGA-KQ-A41P-01	False	False	0.10	-54.47	0.00	-2.06	-0.80	False	0.23	0.10	-0.01	0.02	0.01
TCGA-FD-A3SS-01	False	False	0.10	-90.51	0.00	7.47	-1.96	False	0.01	0.10	-0.00	0.02	-0.01
TCGA-DK-AA71-01	False	False	0.10	-52.98	1.00	-0.97	0.20	False	-0.01	0.10	0.02	-0.01	-0.01
TCGA-DK-AA75-01	False	False	0.10	-117.32	0.00	0.57	-1.69	False	-0.07	0.10	0.02	-0.02	0.01
TCGA-5N-A9KI-01	False	False	0.10	42.10	0.00	-0.26	-0.80	False	0.07	0.10	0.03	0.02	-0.04
TCGA-4Z-AA89-01	False	False	0.10	-52.87	1.00	-0.52	-0.62	False	0.06	0.10	0.03	-0.02	-0.00
TCGA-XF-A9SU-01	False	False	0.10	-16.44	0.01	-1.12	0.41	True	0.10	0.63	0.02	0.08	0.01
TCGA-E7-A7DV-01	False	False	0.09	662.48	0.00	4.07	1.15	True	0.09	0.16	-0.01	0.06	-0.02
TCGA-K4-A6FZ-01	False	False	0.09	183.31	1.00	33.00	2.00	True	0.09	-0.22	0.01	0.00	-0.05
TCGA-4Z-AA7R-01	False	False	0.09	-90.89	0.00	-2.35	0.70	False	-0.14	0.09	-0.00	0.00	0.01
TCGA-UY-A78K-01	False	False	0.09	361.45	0.00	3.43	10.51	True	0.09	-0.26	-0.01	-0.03	-0.00
TCGA-FD-A3B6-01	False	False	0.09	775.95	0.00	109.74	15.65	True	0.09	0.23	0.03	0.02	-0.02
TCGA-K4-A54R-01	False	False	0.09	265.02	1.00	22.34	9.63	True	0.09	0.83	0.01	0.13	-0.02
TCGA-E7-A7DU-01	False	False	0.08	-115.70	0.00	-1.89	-1.61	False	0.13	0.08	0.01	-0.01	0.01
TCGA-4Z-AA81-01	False	False	0.08	475.56	0.00	36.70	12.46	True	0.08	-0.10	0.02	-0.02	-0.02
TCGA-S5-AA26-01	False	False	0.08	-125.70	1.00	-2.07	-2.35	False	0.09	0.08	0.02	-0.03	0.02
TCGA-GV-A3JW-01	False	False	0.08	-120.74	1.00	-2.45	-2.00	False	-0.09	0.08	0.00	-0.02	0.03
TCGA-GV-A3JX-01	False	False	0.08	274.89	0.00	4.56	4.87	True	0.08	-0.26	0.00	0.01	-0.06
TCGA-FD-A5BX-01	False	False	0.08	57.04	0.00	-0.10	-0.79	False	0.03	0.08	-0.04	0.06	-0.01
TCGA-GU-A42P-01	False	False	0.08	-116.67	1.00	-2.10	-0.93	False	-0.25	0.08	0.02	-0.02	0.02
TCGA-BL-A13I-01	False	False	0.07	542.27	0.00	2.41	2.21	True	0.07	0.24	-0.02	0.05	0.01
TCGA-CF-A9FL-01	False	False	0.07	-97.48	1.00	-2.17	0.82	False	0.10	0.07	-0.01	0.01	0.01
TCGA-FD-A5C1-01	False	False	0.07	905.54	0.00	21.07	7.17	True	0.07	-0.18	-0.00	0.02	-0.05
TCGA-FD-A3B4-01	False	False	0.07	267.79	0.00	16.21	3.16	True	0.07	0.29	0.02	0.05	-0.02
TCGA-ZF-A9R5-01	False	False	0.07	-65.88	1.00	-1.34	0.44	False	-0.01	0.07	0.02	-0.03	0.01
TCGA-FD-A3SO-01	False	False	0.07	299.15	1.00	8.68	0.04	False	-0.01	0.07	-0.00	0.03	-0.03
TCGA-E5-A2PC-01	False	False	0.06	91.67	0.00	-0.65	0.94	True	0.06	-0.14	-0.00	0.01	-0.03
TCGA-FD-A6TI-01	False	False	0.06	12.89	1.00	-1.83	0.96	False	0.16	0.06	0.00	0.03	-0.03
TCGA-K4-AAQO-01	False	False	0.06	64.61	0.97	-1.30	0.91	True	0.06	0.70	-0.00	0.09	0.02
TCGA-UY-A8OB-01	False	False	0.06	625.18	0.00	19.65	2.54	True	0.06	0.22	0.03	0.01	-0.02
TCGA-CF-A47W-01	False	False	0.06	-119.88	1.00	-1.90	-1.98	False	0.09	0.06	0.02	-0.03	0.01
TCGA-ZF-AA53-01	False	False	0.06	317.46	0.00	14.45	4.78	True	0.06	0.30	-0.00	0.07	-0.03
TCGA-E7-A97Q-01	False	False	0.06	-30.87	0.00	0.10	9.17	False	0.18	0.06	-0.02	0.03	0.00
TCGA-DK-A3WW-01	False	False	0.06	752.22	1.00	101.51	27.92	True	0.06	-0.06	0.02	0.01	-0.04
TCGA-FD-A6TD-01	False	False	0.06	371.98	0.00	17.21	5.39	True	0.06	0.30	0.02	0.05	-0.03
TCGA-GV-A3QF-01	False	False	0.06	-121.20	0.00	-2.02	-2.43	False	-0.04	0.06	0.01	0.00	-0.00
TCGA-GU-AATQ-01	False	False	0.05	15.75	0.00	-1.84	-0.88	False	-0.01	0.05	0.00	0.01	-0.01
TCGA-DK-A3WX-01	False	False	0.05	123.64	0.00	7.23	6.20	True	0.05	0.34	0.01	0.07	-0.03
TCGA-DK-A2I2-01	False	False	0.05	273.68	0.00	3.02	0.34	False	-0.04	0.05	0.01	0.01	-0.02
TCGA-DK-AA6Q-01	False	False	0.05	87.91	0.00	5.31	22.09	True	0.05	0.05	-0.00	0.02	-0.01
TCGA-BT-A42C-01	False	False	0.05	-103.06	0.00	-1.79	-0.17	False	-0.12	0.05	-0.01	0.01	0.00
TCGA-CF-A7I0-01	False	False	0.04	-95.77	1.00	-1.88	0.06	False	0.16	0.04	-0.01	-0.01	0.03
TCGA-FJ-A3ZE-01	False	False	0.04	-118.41	1.00	-2.48	-1.93	False	-0.29	0.04	0.02	-0.02	0.01
TCGA-FD-A5BV-01	False	False	0.04	-111.11	1.00	-1.51	-1.29	False	-0.05	0.04	0.00	-0.03	0.03
TCGA-LT-A8JT-01	False	False	0.04	-74.82	1.00	-2.05	-0.21	False	0.04	0.04	0.02	-0.03	0.01
TCGA-GV-A3JV-01	False	False	0.04	81.55	0.96	5.47	5.08	True	0.04	0.22	0.00	0.02	0.01
TCGA-LC-A66R-01	False	False	0.04	316.07	0.86	18.26	13.49	True	0.04	-0.04	0.01	0.00	-0.05
TCGA-2F-A9KQ-01	False	False	0.04	-116.55	1.00	-2.13	-2.12	False	0.06	0.04	0.00	-0.00	0.01
TCGA-BT-A0YX-01	False	False	0.04	26.13	1.00	0.48	8.07	True	0.04	-0.31	-0.01	-0.00	-0.03
TCGA-GD-A2C5-01	False	False	0.04	-78.12	0.00	-1.11	-2.18	False	0.05	0.04	-0.02	0.02	0.00
TCGA-YF-AA3L-01	False	False	0.04	-77.02	0.00	-1.94	-2.23	False	0.05	0.04	0.01	-0.01	0.00
TCGA-BT-A3PH-01	False	False	0.03	-110.82	1.00	-2.00	-1.82	False	0.01	0.03	-0.00	0.02	-0.01
TCGA-E7-A6MF-01	False	False	0.03	-28.62	1.00	2.21	-0.50	False	0.06	0.03	0.01	-0.03	0.02
TCGA-XF-A9SJ-01	False	False	0.03	278.27	0.00	12.89	8.52	True	0.03	-0.12	-0.01	0.02	-0.03
TCGA-GU-A764-01	False	False	0.03	125.90	0.00	45.49	2.33	True	0.03	0.04	-0.00	0.03	-0.03
TCGA-KQ-A41O-01	False	False	0.03	-130.79	1.00	-2.31	3.41	False	0.02	0.03	0.04	-0.07	0.03
TCGA-CF-A9FM-01	False	False	0.02	-45.17	1.00	2.20	-1.19	False	0.14	0.02	0.01	-0.01	-0.01
TCGA-E7-A5KF-01	False	False	0.02	-46.98	1.00	-0.94	-2.33	False	-0.01	0.02	0.01	-0.02	0.01
TCGA-XF-A9SH-01	False	False	0.02	-92.81	1.00	-1.87	-1.97	False	0.14	0.02	-0.01	-0.04	0.05
TCGA-GC-A3WC-01	False	False	0.02	803.89	0.00	44.03	12.43	True	0.02	-0.24	-0.02	0.01	-0.02
TCGA-XF-A9T8-01	False	False	0.02	580.60	1.00	27.95	19.80	True	0.02	-0.20	0.00	0.01	-0.05
TCGA-FD-A3N6-01	False	False	0.02	203.64	1.00	4.17	4.02	True	0.02	-0.05	0.01	-0.01	-0.01
TCGA-CF-A27C-01	False	False	0.02	-80.95	1.00	-0.72	-1.18	False	0.09	0.02	0.02	-0.04	0.03
TCGA-ZF-A9RD-01	False	False	0.02	580.02	1.00	13.72	9.64	True	0.02	-0.19	0.00	-0.00	-0.04
TCGA-FD-A3SR-01	False	False	0.02	292.77	0.00	0.38	8.39	True	0.02	0.11	-0.01	0.07	-0.05
TCGA-FD-A62P-01	False	False	0.01	139.46	0.00	-0.11	6.97	True	0.01	-0.11	-0.01	0.02	-0.04
TCGA-E7-A85H-01	False	False	0.01	59.31	0.00	5.66	3.29	False	-0.16	0.01	0.02	-0.03	0.01
TCGA-DK-AA77-01	False	False	0.01	559.65	1.00	0.34	6.33	True	0.01	0.14	0.04	-0.01	-0.01
TCGA-ZF-AA51-01	False	False	0.01	54.56	0.00	0.71	3.32	True	0.01	-0.32	-0.01	0.00	-0.04
TCGA-XF-A8HE-01	False	False	0.01	163.98	1.00	16.35	11.83	True	0.01	-0.18	0.01	0.00	-0.04
TCGA-G2-A3VY-01	False	False	0.01	29.85	0.00	-1.52	-0.50	False	-0.15	0.01	-0.01	-0.01	0.02
TCGA-GC-A6I3-01	False	False	0.00	170.71	0.00	0.24	6.56	True	0.00	0.14	0.01	-0.00	0.01
TCGA-4Z-AA7W-01	False	False	0.00	820.66	0.00	8.71	36.50	True	0.00	-0.35	-0.01	-0.01	-0.04
TCGA-GC-A3I6-01	False	False	0.00	759.34	0.76	13.41	1.02	False	0.24	0.00	0.02	0.02	-0.04
TCGA-CF-A1HS-01	False	True	-0.00	44.69	0.00	4.74	-0.80	False	-0.04	-0.00	0.01	0.00	-0.01
TCGA-BT-A42F-01	False	True	-0.00	158.50	1.00	6.18	7.51	True	-0.00	-0.30	-0.01	-0.01	-0.04
TCGA-DK-A1A6-01	False	True	-0.00	87.03	0.09	6.83	13.41	True	-0.00	-0.06	-0.00	-0.01	-0.00
TCGA-FD-A3NA-01	False	True	-0.00	265.40	0.00	0.32	3.46	True	-0.00	0.16	0.01	0.04	-0.04
TCGA-GV-A6ZA-01	False	True	-0.01	90.77	0.00	-1.14	3.05	True	-0.01	-0.02	0.02	-0.03	0.00
TCGA-DK-A1A3-01	False	True	-0.01	163.13	0.00	-0.77	1.33	True	-0.01	0.24	-0.00	0.03	0.01
TCGA-FD-A3N5-01	False	True	-0.01	292.19	1.00	19.26	0.70	False	0.04	-0.01	0.01	0.00	-0.02
TCGA-XF-AAN2-01	False	True	-0.01	415.48	0.23	23.06	7.34	True	-0.01	-0.25	0.02	-0.01	-0.06
TCGA-GD-A3OP-01	False	True	-0.01	34.47	1.00	-0.51	2.95	False	0.07	-0.01	-0.02	0.02	-0.00
TCGA-G2-A3IE-01	False	True	-0.01	-103.62	0.00	-1.82	-1.96	False	0.07	-0.01	-0.00	-0.01	0.01
TCGA-GU-AATO-01	False	True	-0.01	261.94	0.00	-0.80	3.18	True	-0.01	-0.20	-0.01	0.01	-0.03
TCGA-G2-A2EF-01	False	True	-0.01	450.87	0.00	74.52	14.51	True	-0.01	0.40	0.04	0.05	-0.03
TCGA-GV-A40G-01	False	True	-0.01	-45.84	0.00	-2.20	-2.31	False	-0.12	-0.01	0.01	-0.00	-0.01
TCGA-DK-A6AV-01	False	True	-0.02	-48.81	0.00	-1.73	0.10	False	-0.02	-0.02	0.02	-0.03	0.00
TCGA-FD-A5BU-01	False	True	-0.02	105.89	0.00	17.07	0.18	False	0.03	-0.02	-0.00	0.03	-0.03
TCGA-DK-A6AW-01	False	True	-0.02	-101.95	1.00	0.79	-1.15	False	0.06	-0.02	0.01	-0.01	-0.01
TCGA-FD-A3B5-01	False	True	-0.02	-83.72	1.00	1.27	-0.40	False	-0.01	-0.02	0.01	0.01	-0.03
TCGA-E7-A4IJ-01	False	True	-0.02	-12.88	0.00	-1.43	3.87	True	-0.02	-0.18	-0.01	-0.01	-0.01
TCGA-BT-A20X-01	False	True	-0.02	-0.83	1.00	-0.38	1.84	True	-0.02	0.14	0.02	0.01	-0.01
TCGA-BT-A20J-01	False	True	-0.02	385.77	0.00	2.80	11.40	True	-0.02	-0.09	-0.01	-0.01	0.00
TCGA-GV-A40E-01	False	True	-0.02	-13.67	0.00	47.80	2.39	True	-0.02	0.28	0.04	0.05	-0.05
TCGA-4Z-AA7Q-01	False	True	-0.02	309.03	0.00	10.85	18.35	True	-0.02	-0.40	-0.01	-0.01	-0.05
TCGA-CU-A0YN-01	False	True	-0.03	15.34	1.00	1.73	3.79	True	-0.03	-0.19	-0.00	0.00	-0.03
TCGA-G2-A2EO-01	False	True	-0.03	192.79	1.00	-0.82	12.57	True	-0.03	0.69	0.04	0.06	0.00
TCGA-DK-A3IS-01	False	True	-0.03	168.84	0.00	-1.81	1.16	False	-0.01	-0.03	0.03	-0.02	-0.03
TCGA-ZF-A9R4-01	False	True	-0.04	182.39	0.00	0.70	0.09	False	-0.13	-0.04	0.01	-0.03	0.01
TCGA-FD-A43P-01	False	True	-0.04	496.28	0.00	9.33	26.67	True	-0.04	-0.19	-0.00	-0.01	-0.02
TCGA-E7-A6ME-01	False	True	-0.04	594.48	0.00	0.61	13.06	True	-0.04	-0.10	0.01	-0.02	-0.02
TCGA-HQ-A2OE-01	False	True	-0.04	-70.41	0.00	4.41	-0.27	False	-0.35	-0.04	0.03	-0.04	-0.01
TCGA-CU-A3KJ-01	False	True	-0.04	28.49	0.00	0.83	3.00	True	-0.04	-0.26	-0.00	0.00	-0.04
TCGA-ZF-A9RF-01	False	True	-0.04	1039.15	0.00	45.29	45.86	True	-0.04	0.47	0.03	0.06	-0.02
TCGA-DK-A1AD-01	False	True	-0.05	-30.02	0.00	-1.85	0.34	False	-0.03	-0.05	-0.01	-0.00	0.00
TCGA-PQ-A6FI-01	False	True	-0.05	-4.02	0.00	0.44	1.59	True	-0.05	0.05	0.02	-0.00	-0.02
TCGA-BT-A3PJ-01	False	True	-0.05	659.91	0.00	43.63	4.68	True	-0.05	0.02	0.03	0.03	-0.06
TCGA-4Z-AA7M-01	False	True	-0.05	-98.28	0.00	-1.17	-0.90	False	-0.15	-0.05	0.00	-0.00	-0.01
TCGA-DK-A3IL-01	False	True	-0.05	-110.62	0.00	-2.20	-2.18	False	0.22	-0.05	-0.01	-0.01	0.01
TCGA-E7-A8O8-01	False	True	-0.06	-104.42	1.00	-1.70	-1.75	False	0.07	-0.06	0.01	-0.04	0.02
TCGA-CF-A5U8-01	False	True	-0.06	-118.30	1.00	-2.11	-0.86	False	0.10	-0.06	0.00	-0.03	0.01
TCGA-CU-A0YR-01	False	True	-0.06	161.46	0.00	13.18	0.57	False	0.02	-0.06	-0.02	0.02	-0.00
TCGA-XF-AAN5-01	False	True	-0.06	282.26	1.00	18.30	6.29	True	-0.06	0.35	0.03	0.01	-0.00
TCGA-XF-A8HI-01	False	True	-0.06	-77.32	1.00	-1.21	-1.73	False	0.08	-0.06	0.01	-0.02	-0.00
TCGA-G2-A2ES-01	False	True	-0.07	342.19	1.00	10.96	1.14	False	-0.04	-0.07	0.02	0.00	-0.04
TCGA-ZF-AA4N-01	False	True	-0.08	24.07	0.00	3.99	3.22	True	-0.08	0.58	0.02	0.07	0.00
TCGA-XF-AAML-01	False	True	-0.09	1381.50	0.00	2.64	0.92	False	-0.12	-0.09	0.01	-0.03	-0.00
TCGA-C4-A0F7-01	False	True	-0.09	-83.70	1.00	-0.68	-1.72	False	-0.09	-0.09	0.01	-0.01	-0.01
TCGA-4Z-AA83-01	False	True	-0.09	119.95	0.07	3.66	-1.64	False	0.25	-0.09	0.00	0.02	-0.05
TCGA-G2-A3IB-01	False	True	-0.09	-89.03	0.17	-0.67	-1.55	False	0.05	-0.09	-0.00	-0.00	-0.02
TCGA-CU-A5W6-01	False	True	-0.09	-51.17	0.00	-1.08	-1.41	False	-0.01	-0.09	-0.00	0.02	-0.03
TCGA-KQ-A41N-01	False	True	-0.09	-125.52	1.00	-2.11	-2.28	False	0.14	-0.09	0.01	-0.03	0.01
TCGA-MV-A51V-01	False	True	-0.10	-94.98	0.00	-1.43	-1.60	False	0.07	-0.10	-0.01	-0.01	-0.00
TCGA-FJ-A3Z9-01	False	True	-0.10	-124.03	1.00	-1.13	-2.30	False	0.04	-0.10	0.00	-0.03	0.02
TCGA-ZF-AA4V-01	False	True	-0.10	226.43	0.00	27.02	7.58	True	-0.10	-0.04	0.01	0.02	-0.04
TCGA-DK-AA6R-01	False	True	-0.11	-6.03	1.00	30.40	0.65	False	0.01	-0.11	0.01	0.00	-0.03
TCGA-DK-AA6U-01	False	True	-0.11	-79.31	0.00	0.34	-0.87	False	-0.21	-0.11	0.01	-0.03	-0.01
TCGA-BT-A20W-01	False	True	-0.12	-19.25	1.00	-1.34	3.51	True	-0.12	0.20	0.03	-0.02	0.02
TCGA-FD-A5C0-01	False	True	-0.12	-25.75	0.00	-1.83	-0.28	False	-0.06	-0.12	-0.01	0.02	-0.03
TCGA-G2-A2EJ-01	False	True	-0.12	112.26	0.13	20.55	0.89	False	0.01	-0.12	0.01	-0.01	-0.03
TCGA-CF-A1HR-01	False	True	-0.13	23.58	0.00	-1.76	1.53	False	0.27	-0.13	-0.02	0.00	-0.01
TCGA-E7-A4XJ-01	False	True	-0.13	-123.50	1.00	-2.41	-2.13	False	0.02	-0.13	0.00	-0.03	0.01
TCGA-ZF-AA4T-01	False	True	-0.13	28.06	0.00	1.67	-1.88	False	-0.17	-0.13	0.01	-0.02	-0.01
TCGA-FJ-A3ZF-01	False	True	-0.14	-114.42	1.00	-1.24	-2.06	False	-0.12	-0.14	-0.00	-0.04	0.02
TCGA-XF-A8HC-01	False	True	-0.15	-123.91	0.06	-1.15	-2.22	False	-0.04	-0.15	-0.01	-0.01	-0.00
TCGA-CU-A3YL-01	False	True	-0.15	-70.61	0.04	-1.42	1.37	False	0.33	-0.15	-0.00	-0.03	0.01
TCGA-ZF-A9RM-01	False	True	-0.15	-120.80	1.00	-0.44	-1.14	False	-0.25	-0.15	0.01	-0.05	0.01
TCGA-BT-A3PK-01	False	True	-0.15	44.61	0.00	7.10	-0.05	False	0.01	-0.15	-0.00	0.02	-0.04
TCGA-UY-A9PF-01	False	True	-0.16	-53.79	1.00	-0.09	-0.60	False	0.15	-0.16	-0.02	-0.02	0.02
TCGA-G2-AA3F-01	False	True	-0.17	-90.76	1.00	-1.86	-1.89	False	-0.02	-0.17	-0.01	-0.03	0.02
TCGA-DK-A6B1-01	False	True	-0.17	331.02	1.00	-0.84	1.68	False	-0.14	-0.17	-0.02	-0.00	-0.01
TCGA-BL-A3JM-01	False	True	-0.17	-6.50	0.93	1.98	7.05	True	-0.17	0.42	0.04	0.03	0.00
TCGA-DK-AA6P-01	False	True	-0.17	-111.58	1.00	-2.36	-2.16	False	-0.16	-0.17	-0.01	-0.03	0.02
TCGA-ZF-A9RN-01	False	True	-0.18	1060.24	0.17	34.81	197.96	True	-0.18	0.07	0.02	-0.02	0.01
TCGA-CU-A72E-01	False	True	-0.18	-57.78	1.00	-2.26	-1.65	False	0.02	-0.18	-0.01	0.01	-0.03
TCGA-E7-A3Y1-01	False	True	-0.18	-109.35	1.00	-1.89	-1.25	False	0.14	-0.18	-0.01	-0.03	0.01
TCGA-GV-A3QH-01	False	True	-0.18	-80.62	0.00	-0.60	2.49	False	0.02	-0.18	0.01	-0.03	-0.02
TCGA-C4-A0F0-01	False	True	-0.19	29.44	1.00	5.87	3.02	True	-0.19	0.66	0.05	0.02	0.02
TCGA-CU-A0YO-01	False	True	-0.19	142.30	1.00	1.68	-0.62	False	0.28	-0.19	-0.01	-0.01	-0.01
TCGA-GU-A42R-01	False	True	-0.20	-113.89	0.00	-1.33	-0.81	False	0.04	-0.20	-0.00	-0.01	-0.02
TCGA-CF-A47V-01	False	True	-0.21	-63.15	0.00	0.00	-1.35	False	0.26	-0.21	-0.01	-0.01	-0.02
TCGA-ZF-A9R0-01	False	True	-0.21	-67.06	0.99	2.23	-0.94	False	0.33	-0.21	-0.02	-0.02	0.01
TCGA-GC-A4ZW-01	False	True	-0.23	-40.07	1.00	27.20	1.60	True	-0.23	0.05	0.03	-0.02	-0.01
TCGA-CF-A9FF-01	False	True	-0.23	-74.77	0.26	-1.91	-0.77	False	0.12	-0.23	-0.02	-0.01	-0.00
TCGA-2F-A9KR-01	False	True	-0.24	34.96	1.00	-1.45	-0.07	False	-0.03	-0.24	0.01	-0.01	-0.04
TCGA-ZF-A9R3-01	False	True	-0.24	8.77	0.00	-0.49	-1.45	False	0.22	-0.24	-0.01	0.01	-0.04
TCGA-XF-A8HG-01	False	True	-0.24	-121.65	1.00	-1.72	-2.14	False	0.03	-0.24	-0.01	-0.03	0.02
TCGA-XF-AAN0-01	False	True	-0.25	45.00	0.00	-1.29	4.43	False	0.10	-0.25	-0.01	-0.01	-0.01
TCGA-E7-A7PW-01	False	True	-0.25	-89.41	0.00	-1.84	-0.95	False	0.01	-0.25	-0.01	-0.03	0.01
TCGA-XF-A9T0-01	False	True	-0.25	69.43	1.00	-0.91	1.27	True	-0.25	0.48	0.03	0.01	0.04
TCGA-CU-A3QU-01	False	True	-0.25	337.77	0.00	10.60	-1.86	False	-0.14	-0.25	-0.01	-0.01	-0.02
TCGA-H4-A2HO-01	False	True	-0.25	-80.09	1.00	-2.19	0.57	False	0.04	-0.25	-0.03	-0.01	0.00
TCGA-CF-A47S-01	False	True	-0.25	-56.71	1.00	-0.43	-1.77	False	0.19	-0.25	-0.00	-0.03	-0.01
TCGA-4Z-AA87-01	False	True	-0.26	-14.07	0.00	21.73	2.47	True	-0.26	0.23	0.05	-0.03	0.02
TCGA-FD-A6TE-01	False	True	-0.26	473.43	1.00	5.70	0.02	False	-0.13	-0.26	0.01	-0.02	-0.03
TCGA-KQ-A41R-01	False	True	-0.26	-120.67	1.00	-1.61	-2.20	False	0.09	-0.26	-0.01	-0.03	0.00
TCGA-KQ-A41Q-01	False	True	-0.26	-115.13	0.00	-1.37	-2.18	False	-0.12	-0.26	-0.00	-0.03	-0.01
TCGA-UY-A78L-01	False	True	-0.26	215.99	0.00	7.85	-1.66	False	-0.03	-0.26	-0.01	0.00	-0.04
TCGA-CF-A47X-01	False	True	-0.27	-109.16	1.00	-1.50	-2.02	False	0.10	-0.27	-0.00	-0.06	0.02
TCGA-DK-A6B5-01	False	True	-0.27	206.66	0.00	1.03	2.18	False	0.03	-0.27	-0.01	0.01	-0.04
TCGA-CF-A3MI-01	False	True	-0.27	-113.55	0.00	-2.16	-1.49	False	0.18	-0.27	-0.02	-0.02	0.00
TCGA-G2-A2EK-01	False	True	-0.28	-45.75	1.00	-2.13	-1.45	False	0.07	-0.28	-0.03	-0.02	0.01
TCGA-E5-A4TZ-01	False	True	-0.28	-80.10	0.00	-0.06	-1.79	False	-0.04	-0.28	0.00	-0.02	-0.03
TCGA-DK-AA6X-01	False	True	-0.29	397.93	0.00	-1.15	2.43	False	0.05	-0.29	-0.03	-0.01	-0.01
TCGA-E7-A8O7-01	False	True	-0.30	79.19	1.00	2.07	-0.37	False	0.17	-0.30	-0.00	-0.02	-0.03
TCGA-DK-A1AC-01	False	True	-0.31	118.34	1.00	59.24	13.56	True	-0.31	0.15	0.01	0.02	-0.01
TCGA-BL-A0C8-01	False	True	-0.31	-94.95	1.00	-1.54	-2.74	False	-0.01	-0.31	-0.03	-0.02	-0.00
TCGA-DK-A3IK-01	False	True	-0.32	-95.05	0.00	-2.04	-1.57	False	0.17	-0.32	-0.03	-0.01	0.00
TCGA-ZF-A9RE-01	False	True	-0.33	-19.00	1.00	-1.79	-1.60	False	-0.06	-0.33	0.00	-0.01	-0.04
TCGA-G2-AA3D-01	False	True	-0.37	-105.11	1.00	-1.74	-1.74	False	0.18	-0.37	0.00	-0.04	-0.02
TCGA-G2-AA3B-01	False	True	-0.37	109.00	0.00	-0.64	-0.19	False	-0.04	-0.37	-0.01	-0.06	0.01
TCGA-DK-A3X1-01	False	True	-0.39	-95.72	0.00	-1.71	-1.54	False	0.10	-0.39	-0.03	-0.03	0.01
TCGA-ZF-AA4X-01	False	True	-0.42	154.46	1.00	2.33	-1.94	False	-0.04	-0.42	0.00	-0.07	-0.00
TCGA-CF-A47Y-01	False	True	-0.46	-123.22	1.00	-1.93	-1.50	False	0.29	-0.46	-0.02	-0.05	0.01
TCGA-LT-A5Z6-01	False	True	-0.48	-46.69	1.00	0.37	3.78	False	0.05	-0.48	-0.01	-0.06	-0.00
TCGA-DK-AA6T-01	False	True	-0.48	694.54	1.00	1.83	15.73	False	0.13	-0.48	-0.02	-0.09	0.03
TCGA-CF-A8HX-01	False	True	-0.57	-123.74	0.00	-2.05	-2.27	False	0.28	-0.57	-0.02	-0.06	0.00
TCGA-FJ-A3Z7-01	False	True	-0.60	-110.82	0.98	13.04	-0.81	False	0.17	-0.60	-0.04	-0.02	-0.02
TCGA-DK-A1A7-01	False	True	-0.68	-112.98	0.86	-2.13	-1.36	False	0.20	-0.68	-0.04	-0.06	0.01
TCGA-DK-A6B6-01	False	True	-0.70	319.78	1.00	0.66	-0.61	False	0.20	-0.70	-0.03	-0.06	-0.01
TCGA-CF-A3MF-01	False	True	-0.74	-130.41	1.00	-2.16	-2.07	False	0.28	-0.74	-0.05	-0.05	0.00
